# Supplementary material for: Triptolide Affects the Function of Hepatocellular Drug Uptake Transporter Organic Anion Transporting Polypeptide 1B1 Through the Suppression of SGK1
Source: Biology (Basel). 2025 Nov 18;14(11):1618. doi: 10.3390/biology14111618 (PMC12650508; doi:10.3390/biology14111618)
Supplement: Supplementary file 1 [file biology-14-01618-s001.zip]

Archive with 1 entries (1 files):
- biology-3953602-supplementary.pdf
